# Supplementary material for: Silver- and Zinc-Decorated Polyurethane Ionomers with Tunable Hard/Soft Phase Segregation
Source: Int J Mol Sci. 2021 Jun 7;22(11):6134. doi: 10.3390/ijms22116134 (PMC8200980; doi:10.3390/ijms22116134)
Supplement: Supplementary file 1 [file ijms-22-06134-s001.zip]

Archive with 1 entries (1 files):
- ijms-1233037-SI.pdf
